# Supplementary material for: A descriptive study of potential participant preferences for the design of an incentivised weight loss programme for people with type 2 diabetes mellitus attending a public hospital in Lima, Peru
Source: Wellcome Open Res. 2018 Sep 27;3:53. Originally published 2018 May 3. [Version 2] doi: 10.12688/wellcomeopenres.14552.2 (PMC6348435; doi:10.12688/wellcomeopenres.14552.2)
Supplement: Supplementary file 3 [file wellcomeopenres-3-16187-s0002.tgz]

Archive with 1 entries (1 files):
- bf433b87-1570-4437-911f-992582b4d244_supp_file_1._Questionnaire_(English_translation).docx
