# Supplementary material for: A descriptive study of potential participant preferences for the design of an incentivised weight loss programme for people with type 2 diabetes mellitus attending a public hospital in Lima, Peru
Source: Wellcome Open Res. 2018 Sep 27;3:53. Originally published 2018 May 3. [Version 2] doi: 10.12688/wellcomeopenres.14552.2 (PMC6348435; doi:10.12688/wellcomeopenres.14552.2)
Supplement: Supplementary file 4 [file wellcomeopenres-3-16187-s0003.tgz]

Archive with 1 entries (1 files):
- 49fc6df0-a4ed-45bc-b8d1-ac429289b3f8_Supplementary_File_2.doc
